# Supplementary material for: Long non-coding RNA PVT1/microRNA miR-3127-5p/NCK-associated protein 1-like axis participates in the pathogenesis of abdominal aortic aneurysm by regulating vascular smooth muscle cells
Source: Bioengineered. 2021 Dec 19;12(2):12583–96. doi: 10.1080/21655979.2021.2010384 (PMC8810122; doi:10.1080/21655979.2021.2010384)
Supplement: Supplemental Material [file KBIE_A_2010384_SM9455.zip]

Archive with 2 entries (1 files):
- supplementary/
- supplementary/Supplementary table 1.docx
